# Supplementary material for: Sex Hormones Are Associated With Rumination and Interact With Emotion Regulation Strategy Choice to Predict Negative Affect in Women Following a Sad Mood Induction
Source: Front Psychol. 2018 Jun 11;9:937. doi: 10.3389/fpsyg.2018.00937 (PMC6008526; doi:10.3389/fpsyg.2018.00937)
Supplement: Table S1 — Raw data for each participant. [file Data_Sheet_1.XLSX]

## Sheet: Total
ID	AGE	Hormonal Contraception	Estradiol	Progesterone	BDI	Distracted_1	Sad_1	Excited_1	Bad_1	Happy_1	Neg_1	Distracted_2	Sad_2	Excited_2	Bad_2	Happy_2	Neg_2	REQ-Supp	REQ-Reap	SSRS-neg	SSRS-helpless	SSRS-Total	Distracted_3	Sad_3	Excited_3	Bad_3	Happy_3	Neg_3
104	21	Yes	60	1.6	2	8	1	4	1	9	1	2	3	3	3	5	3	4	2	110	0	170	4	2	4	1	4	1.5
128	20	Yes	60	2.1	3	2	1	1	1	7	1	1	6	1	5	4	5.5	0	0	130	10	390	1	1	1	1	5	1
137	21	Yes	60	0.7	3	3	1	8	1	7	1	1	1	7	1	7	1	6	6	50	0	200	1	1	8	1	7	1
142	19	Yes	60	1.2	6	2	1	6	2	7	1.5	2	4	3	3	6	3.5	2	6	120	60	400	2	1	3	2	6	1.5
143	19	No	60	1.3	6	1	1	3	1	5	1	1	8	2	6	3	7	6	6	120	50	440	4	3	1	1	3	2
145	22	Yes	60	1.7	3	1	1	3	1	8	1	2	3	2	3	5	3	4	0	80	0	350	1	1	4	1	6	1
146	19	Yes	60	2.7	5	4	1	5	1	7	1	3	2	4	1	6	1.5	4	4	50	0	140	3	1	4	1	6	1
155	22	Yes	60	1.5	0	1	1	3	1	5	1	3	6	5	1	3	3.5	5	6	50	10	230	1	2	2	1	4	1.5
157	21	Yes	60	1	1	2	1	5	1	5	1	1	5	2	4	2	4.5	4	6	60	0	230	2	2	3	2	4	2
166	20	Yes	60	0.7	4	1	1	4	1	5	1	2	3	1	2	4	2.5	2	0	180	90	400	2	2	3	2	5	2
167	25	Yes	60	0.7	4	1	1	3	1	8	1	3	6	1	3	1	4.5	3	4	90	10	310	3	3	1	2	2	2.5
168	19	No	60	0.7	0	1	1	3	1	6	1	1	2	1	1	5	1.5	2	4	10	0	120	1	1	1	1	5	1
105	21	No	66	1.3	0	1	1	5	1	6	1	7	6	2	6	2	6	6	2	180	130	560	7	6	2	6	3	6
102	19	No	78	1.9	8							3	4	3	1	4	2.5	6	2	100	10	290	2	2	4	1	4	1.5
163	23	No	84	1.4	5	1	1	6	1	5	1	2	1	6	1	5	1	0	2	90	80	410	1	1	5	1	5	1
139	19	Yes	92	1	5	2	1	5	1	6	1	1	7	3	5	4	6	0	1	160	10	400	2	2	4	2	5	2
109	22	No	99	3.1	9	4	3	6	3	6	3	5	6	3	6	3	6	3	4	160	160	520	3	3	3	3	4	3
130	19	No	101	2.6	18	6	4	5	5	5	4.5	5	5	5	4	5	4.5	4	6	160	110	380	6	5	5	6	4	5.5
101	27	No	105	2.5	18	1	1	6	1	5	1	5	8	2	8	1	8	1	4	140	0	350	1	2	5	1	3	1.5
149	25	No	105	2	1	1	1	5	1	7	1	2	5	2	3	2	4	6	7	90	0	360	1	1	2	1	4	1
164	19	No	115	0.8	7	1	7	1	3	4	5	1	7	1	6	3	6.5	6	2	80	160	340	1	5	1	4	3	4.5
132	18	No	131	1.7	4	4	2	4	2	6	2	2	2	3	3	3	2.5	2	7	50	20	170	3	1	2	2	3	1.5
114	23	Yes	135	1.8	5	2	3	2	1	3	2	6	5	2	2	2	3.5	4	7	80	0	110	3	3	2	1	2	2
112	21	No	142	2.3	8	8	8	6	6	8	7	3	8	5	8	5	8	7	8	190	180	650	8	6	5	6	5	6
120	18	No	144	1.7	3	1	1	5	1	7	1	1	2	5	2	5	2	1	4	60	70	220	1	1	4	1	5	1
123	20	No	145	1.5	3	6	1	2	1	5	1	3	5	3	4	3	4.5	2	6	100	20	280	4	3	3	2	5	2.5
115	20	No	146	1.6	8	4	2	3	1	2	1.5	4	6	1	3	2	4.5	4	2	80	10	300	3	1	1	2	3	1.5
159	21	No	148	1.1	0	1	1	5	1	9	1	1	2	3	2	8	2	2	0	50	0	100	1	1	3	1	9	1
135	24	No	149	1.5	5	4	3	6	2	7	2.5	7	6	5	5	5	5.5	4	2	60	40	290	3	2	3	2	5	2
108	24	No	153	0.7	5	1	2	3	1	7	1.5	3	7	2	1	5	4	4	7	100	100	440	3	4	3	1	7	2.5
134	32	Yes	154	2.3	7	3	3	3	2	3	2.5	2	3	1	4	2	3.5	4	3	80	130	450	2	3	2	1	1	2
111	29	No	155	1.1	9	3	3	5	2	5	2.5	7	7	2	4	3	5.5	4	6	190	130	570	3	4	4	2	4	3
153	19	No	158	0.9	10	3	4	3	5	5	4.5	3	3	5	4	5	3.5	4	0	70	0	190	5	2	1	2	3	2
106	24	No	165	0.7	2	2	1	3	2	5	1.5	1	6	1	4	4	5	3	6	190	140	460	1	3	1	4	4	3.5
127	20	No	165	1.9	9	5	4	6	1	5	2.5	7	7	5	3	3	5	6	4	105	100	385	6	4	5	3	4	3.5
125	22	No	167	3.6	0	1	1	3	1	4	1	1	4	2	3	2	3.5	0	0	70	20	240	1	1	2	1	3	1
126	22	No	175	0.8	2	2	1	3	1	4	1	1	7	1	2	1	4.5	2	0	20	0	110	3	3	1	1	3	2
124	32	No	178	1.9	9	3	2	3	2	5	2	5	6	3	4	4	5	0	3	10	0	70	3	1	2	1	4	1
107	24	No	200	4.6	0	1	1	7	1	8	1	1	2	7	1	7	1.5	2	2	60	20	280	1	1	8	1	7	1
140	19	No	215	1.3	5	6	2	7	1	8	1.5	2	7	3	6	4	6.5	1	1	80	130	460	1	5	3	2	6	3.5
154	21	No	240	1.3	14	2	2	3	1	8	1.5	4	5	2	2	6	3.5	3	5	80	0	310	4	3	4	2	6	2.5
117	20	No	245	2.4	2	1	1	4	1	7	1	1	5	3	1	5	3	0	4	160	10	460	1	2	3	1	5	1.5
116	18	No	247	1.5	2	2	1	5	1	7	1	2	7	4	4	3	5.5	0	2	120	80	380	2	1	5	2	6	1.5
150	37	Yes	252	12.1	6	4	1	2	1	5	1	2	3	1	1	4	2	0	0	120	10	210	2	1	1	1	5	1
122	18	No	307	3	9	3	2	4	2	6	2	2	6	4	2	5	4	4	2	130	120	400	3	4	2	1	5	2.5
156	34	No	364	1.9	4	2	2	6	1	7	1.5	4	6	3	3	4	4.5	4	3	40	0	80	5	2	2	2	4	2
151	21	No	365	22.1	1	4	1	6	1	6	1	2	7	4	6	3	6.5	4	0	160	40	400	5	6	4	6	3	6
158	32	No	407	5.9	8	4	2	9	2	6	2	2	6	2	3	1	4.5	2	2	80	180	410	3	2	5	5	5	3.5
103	32	No	425	30.9	5	1	1	1	1	6	1	1	6	1	1	2	3.5	0	2	100	30	300	1	5	1	1	6	3
131	20	No	425	4.9	4	1	1	1	1	1	1	2	1	1	1	1	1	6	0	210	80	400	1	1	1	1	1	1
121	33	No	490	16.8	5	1	1	3	1	6	1	1	2	1	4	2	3	0	0	50	10	280	2	1	3	1	6	1
162	25	No	540	1.1	14	4	4	6	4	6	4	4	6	5	5	5	5.5	5	3	210	190	570	4	4	6	4	6	4
138	30	No	554	6.6	12	1	1	1	1	1	1	1	1	1	2	1	1.5	4	0	90	60	330	1	1	1	1	1	1
141	19	No	558	55.1	0	3	1	5	1	8	1	2	3	1	4	2	3.5	1	3	140	20	260	2	2	2	2	2	2
133	22	No	666	2.5	5	3	3	5	2	5	2.5	3	4	4	4	4	4	4	5	200	140	550	4	3	4	2	4	2.5
152	22	No	838	2.2	4	1	1	5	1	8	1	4	4	4	3	5	3.5	6	8	30	30	150	5	2	4	1	4	1.5
113	26	No	853	17	7	2	2	3	1	7	1.5	2	4	2	1	4	2.5	4	4	180	0	460	2	2	2	1	5	1.5
118	28	No	862	69.8	0	1	1	5	1	7	1	1	7	1	7	2	7	5	6	50	110	350	1	3	1	3	4	3
119	18	No	888	1.5	18	2	1	3	1	5	1	1	3	2	1	4	2	4	0	240	140	480	2	1	2	1	4	1
110	36	No	960	48.3	1	2	1	8	1	9	1	2	1	8	1	9	1	0	0	100	170	440	2	1	8	1	9	1
148	24	No	1003	25.2	8	2	2	7	1	8	1.5	5	8	4	6	4	7	1	6	160	110	430	1	2	5	5	5	3.5
